# Supplementary material for: A New Computational Deconvolution Algorithm for the Analysis of Forensic DNA Mixtures with SNP Markers
Source: Genes (Basel). 2022 May 15;13(5):884. doi: 10.3390/genes13050884 (PMC9141285; doi:10.3390/genes13050884)
Supplement: Supplementary file 1 [file genes-13-00884-s001.zip]

Archive with 4 entries (4 files):
- File_S1_Figures.pdf
- File_S2_825Mixtures.xlsx
- File_S3_PipelineForSimulation.pdf
- File_S4_genoinfo.py
