# Supplementary material for: A New Computational Deconvolution Algorithm for the Analysis of Forensic DNA Mixtures with SNP Markers
Source: Genes (Basel). 2022 May 15;13(5):884. doi: 10.3390/genes13050884 (PMC9141285; doi:10.3390/genes13050884)
Supplement: Supplementary file 1 [file genes-13-00884-s001.zip › File_S2_825Mixtures.xlsx]

## Sheet: Sheet1
Details of 825 in silico mixtures
mixture ratio	Number of simulated mixtures	minor-major
1:1	15	P1-P2,P1-P3,P1-P4,P1-007,P1-2800,P2-P3,P2-P4,P2-007,P2-2800,P3-P4,P3-007,P3-2800,P4-007,P4-2800,007-2800
1:1.25	30	P1-P2,P1-P3,P1-P4,P1-007,P1-2800,P2-P1,P2-P3,P2-P4,P2-007,P2-2800,P3-P1,P3-P2,P3-P4,P3-007,P3-2800,P4-P1,P4-P2,P4-P3,P4-007,P4-2800,007-P1,007-P2,007-P3,007-P4,007-2800,2800-P1,2800-P2,2800-P3,2800-P4,2800-007
1:1.5	30	P1-P2,P1-P3,P1-P4,P1-007,P1-2800,P2-P1,P2-P3,P2-P4,P2-007,P2-2800,P3-P1,P3-P2,P3-P4,P3-007,P3-2800,P4-P1,P4-P2,P4-P3,P4-007,P4-2800,007-P1,007-P2,007-P3,007-P4,007-2800,2800-P1,2800-P2,2800-P3,2800-P4,2800-007
1:1.75	30	P1-P2,P1-P3,P1-P4,P1-007,P1-2800,P2-P1,P2-P3,P2-P4,P2-007,P2-2800,P3-P1,P3-P2,P3-P4,P3-007,P3-2800,P4-P1,P4-P2,P4-P3,P4-007,P4-2800,007-P1,007-P2,007-P3,007-P4,007-2800,2800-P1,2800-P2,2800-P3,2800-P4,2800-007
1:2	30	P1-P2,P1-P3,P1-P4,P1-007,P1-2800,P2-P1,P2-P3,P2-P4,P2-007,P2-2800,P3-P1,P3-P2,P3-P4,P3-007,P3-2800,P4-P1,P4-P2,P4-P3,P4-007,P4-2800,007-P1,007-P2,007-P3,007-P4,007-2800,2800-P1,2800-P2,2800-P3,2800-P4,2800-007
1:2.25	30	P1-P2,P1-P3,P1-P4,P1-007,P1-2800,P2-P1,P2-P3,P2-P4,P2-007,P2-2800,P3-P1,P3-P2,P3-P4,P3-007,P3-2800,P4-P1,P4-P2,P4-P3,P4-007,P4-2800,007-P1,007-P2,007-P3,007-P4,007-2800,2800-P1,2800-P2,2800-P3,2800-P4,2800-007
1:2.5	30	P1-P2,P1-P3,P1-P4,P1-007,P1-2800,P2-P1,P2-P3,P2-P4,P2-007,P2-2800,P3-P1,P3-P2,P3-P4,P3-007,P3-2800,P4-P1,P4-P2,P4-P3,P4-007,P4-2800,007-P1,007-P2,007-P3,007-P4,007-2800,2800-P1,2800-P2,2800-P3,2800-P4,2800-007
1:2.75	30	P1-P2,P1-P3,P1-P4,P1-007,P1-2800,P2-P1,P2-P3,P2-P4,P2-007,P2-2800,P3-P1,P3-P2,P3-P4,P3-007,P3-2800,P4-P1,P4-P2,P4-P3,P4-007,P4-2800,007-P1,007-P2,007-P3,007-P4,007-2800,2800-P1,2800-P2,2800-P3,2800-P4,2800-007
1:3	30	P1-P2,P1-P3,P1-P4,P1-007,P1-2800,P2-P1,P2-P3,P2-P4,P2-007,P2-2800,P3-P1,P3-P2,P3-P4,P3-007,P3-2800,P4-P1,P4-P2,P4-P3,P4-007,P4-2800,007-P1,007-P2,007-P3,007-P4,007-2800,2800-P1,2800-P2,2800-P3,2800-P4,2800-007
1:3.25	30	P1-P2,P1-P3,P1-P4,P1-007,P1-2800,P2-P1,P2-P3,P2-P4,P2-007,P2-2800,P3-P1,P3-P2,P3-P4,P3-007,P3-2800,P4-P1,P4-P2,P4-P3,P4-007,P4-2800,007-P1,007-P2,007-P3,007-P4,007-2800,2800-P1,2800-P2,2800-P3,2800-P4,2800-007
1:3.5	30	P1-P2,P1-P3,P1-P4,P1-007,P1-2800,P2-P1,P2-P3,P2-P4,P2-007,P2-2800,P3-P1,P3-P2,P3-P4,P3-007,P3-2800,P4-P1,P4-P2,P4-P3,P4-007,P4-2800,007-P1,007-P2,007-P3,007-P4,007-2800,2800-P1,2800-P2,2800-P3,2800-P4,2800-007
1:3.75	30	P1-P2,P1-P3,P1-P4,P1-007,P1-2800,P2-P1,P2-P3,P2-P4,P2-007,P2-2800,P3-P1,P3-P2,P3-P4,P3-007,P3-2800,P4-P1,P4-P2,P4-P3,P4-007,P4-2800,007-P1,007-P2,007-P3,007-P4,007-2800,2800-P1,2800-P2,2800-P3,2800-P4,2800-007
1:4	30	P1-P2,P1-P3,P1-P4,P1-007,P1-2800,P2-P1,P2-P3,P2-P4,P2-007,P2-2800,P3-P1,P3-P2,P3-P4,P3-007,P3-2800,P4-P1,P4-P2,P4-P3,P4-007,P4-2800,007-P1,007-P2,007-P3,007-P4,007-2800,2800-P1,2800-P2,2800-P3,2800-P4,2800-007
1:5	30	P1-P2,P1-P3,P1-P4,P1-007,P1-2800,P2-P1,P2-P3,P2-P4,P2-007,P2-2800,P3-P1,P3-P2,P3-P4,P3-007,P3-2800,P4-P1,P4-P2,P4-P3,P4-007,P4-2800,007-P1,007-P2,007-P3,007-P4,007-2800,2800-P1,2800-P2,2800-P3,2800-P4,2800-007
1:6	30	P1-P2,P1-P3,P1-P4,P1-007,P1-2800,P2-P1,P2-P3,P2-P4,P2-007,P2-2800,P3-P1,P3-P2,P3-P4,P3-007,P3-2800,P4-P1,P4-P2,P4-P3,P4-007,P4-2800,007-P1,007-P2,007-P3,007-P4,007-2800,2800-P1,2800-P2,2800-P3,2800-P4,2800-007
1:7	30	P1-P2,P1-P3,P1-P4,P1-007,P1-2800,P2-P1,P2-P3,P2-P4,P2-007,P2-2800,P3-P1,P3-P2,P3-P4,P3-007,P3-2800,P4-P1,P4-P2,P4-P3,P4-007,P4-2800,007-P1,007-P2,007-P3,007-P4,007-2800,2800-P1,2800-P2,2800-P3,2800-P4,2800-007
1:8	30	P1-P2,P1-P3,P1-P4,P1-007,P1-2800,P2-P1,P2-P3,P2-P4,P2-007,P2-2800,P3-P1,P3-P2,P3-P4,P3-007,P3-2800,P4-P1,P4-P2,P4-P3,P4-007,P4-2800,007-P1,007-P2,007-P3,007-P4,007-2800,2800-P1,2800-P2,2800-P3,2800-P4,2800-007
1:9	30	P1-P2,P1-P3,P1-P4,P1-007,P1-2800,P2-P1,P2-P3,P2-P4,P2-007,P2-2800,P3-P1,P3-P2,P3-P4,P3-007,P3-2800,P4-P1,P4-P2,P4-P3,P4-007,P4-2800,007-P1,007-P2,007-P3,007-P4,007-2800,2800-P1,2800-P2,2800-P3,2800-P4,2800-007
1:10	30	P1-P2,P1-P3,P1-P4,P1-007,P1-2800,P2-P1,P2-P3,P2-P4,P2-007,P2-2800,P3-P1,P3-P2,P3-P4,P3-007,P3-2800,P4-P1,P4-P2,P4-P3,P4-007,P4-2800,007-P1,007-P2,007-P3,007-P4,007-2800,2800-P1,2800-P2,2800-P3,2800-P4,2800-007
1:11	30	P1-P2,P1-P3,P1-P4,P1-007,P1-2800,P2-P1,P2-P3,P2-P4,P2-007,P2-2800,P3-P1,P3-P2,P3-P4,P3-007,P3-2800,P4-P1,P4-P2,P4-P3,P4-007,P4-2800,007-P1,007-P2,007-P3,007-P4,007-2800,2800-P1,2800-P2,2800-P3,2800-P4,2800-007
1:12	30	P1-P2,P1-P3,P1-P4,P1-007,P1-2800,P2-P1,P2-P3,P2-P4,P2-007,P2-2800,P3-P1,P3-P2,P3-P4,P3-007,P3-2800,P4-P1,P4-P2,P4-P3,P4-007,P4-2800,007-P1,007-P2,007-P3,007-P4,007-2800,2800-P1,2800-P2,2800-P3,2800-P4,2800-007
1:13	30	P1-P2,P1-P3,P1-P4,P1-007,P1-2800,P2-P1,P2-P3,P2-P4,P2-007,P2-2800,P3-P1,P3-P2,P3-P4,P3-007,P3-2800,P4-P1,P4-P2,P4-P3,P4-007,P4-2800,007-P1,007-P2,007-P3,007-P4,007-2800,2800-P1,2800-P2,2800-P3,2800-P4,2800-007
1:14	30	P1-P2,P1-P3,P1-P4,P1-007,P1-2800,P2-P1,P2-P3,P2-P4,P2-007,P2-2800,P3-P1,P3-P2,P3-P4,P3-007,P3-2800,P4-P1,P4-P2,P4-P3,P4-007,P4-2800,007-P1,007-P2,007-P3,007-P4,007-2800,2800-P1,2800-P2,2800-P3,2800-P4,2800-007
1:15	30	P1-P2,P1-P3,P1-P4,P1-007,P1-2800,P2-P1,P2-P3,P2-P4,P2-007,P2-2800,P3-P1,P3-P2,P3-P4,P3-007,P3-2800,P4-P1,P4-P2,P4-P3,P4-007,P4-2800,007-P1,007-P2,007-P3,007-P4,007-2800,2800-P1,2800-P2,2800-P3,2800-P4,2800-007
1:16	30	P1-P2,P1-P3,P1-P4,P1-007,P1-2800,P2-P1,P2-P3,P2-P4,P2-007,P2-2800,P3-P1,P3-P2,P3-P4,P3-007,P3-2800,P4-P1,P4-P2,P4-P3,P4-007,P4-2800,007-P1,007-P2,007-P3,007-P4,007-2800,2800-P1,2800-P2,2800-P3,2800-P4,2800-007
1:17	30	P1-P2,P1-P3,P1-P4,P1-007,P1-2800,P2-P1,P2-P3,P2-P4,P2-007,P2-2800,P3-P1,P3-P2,P3-P4,P3-007,P3-2800,P4-P1,P4-P2,P4-P3,P4-007,P4-2800,007-P1,007-P2,007-P3,007-P4,007-2800,2800-P1,2800-P2,2800-P3,2800-P4,2800-007
1:18	30	P1-P2,P1-P3,P1-P4,P1-007,P1-2800,P2-P1,P2-P3,P2-P4,P2-007,P2-2800,P3-P1,P3-P2,P3-P4,P3-007,P3-2800,P4-P1,P4-P2,P4-P3,P4-007,P4-2800,007-P1,007-P2,007-P3,007-P4,007-2800,2800-P1,2800-P2,2800-P3,2800-P4,2800-007
1:19	30	P1-P2,P1-P3,P1-P4,P1-007,P1-2800,P2-P1,P2-P3,P2-P4,P2-007,P2-2800,P3-P1,P3-P2,P3-P4,P3-007,P3-2800,P4-P1,P4-P2,P4-P3,P4-007,P4-2800,007-P1,007-P2,007-P3,007-P4,007-2800,2800-P1,2800-P2,2800-P3,2800-P4,2800-007
Note that in silico mixtures were created from the DNA profiles of four donors (P1 to P4) and two commercially available samples(007 and 2800M DNA).
