# Supplementary material for: A New Computational Deconvolution Algorithm for the Analysis of Forensic DNA Mixtures with SNP Markers
Source: Genes (Basel). 2022 May 15;13(5):884. doi: 10.3390/genes13050884 (PMC9141285; doi:10.3390/genes13050884)
Supplement: Supplementary file 1 [file genes-13-00884-s001.zip › File_S4_genoinfo.py]

#!/root/miniconda3/bin/python
#This Python script is used to generate CSV format files from aligned reads of BAM files
'''The CSV files include position information, the number of reads for each of the four bases, total coverage of aligned reads, strand bias, genotype call, frequency of Major Allele Reads, etc.'''
'''Suppose this directory has more than one BAM file in addition to genoinfo.py and pos_iisnp.txt, where pos_iisnp.txt contains the location information of SNPs, consisting of two columns, chromosome name and 1-based position on the chromosome.''' 

#Before executing this Python script, use the command "samtools mpileup" to manipulate the BAM format file and generate the pileup format file. The command line is displayed as follows
#samtools mpileup -Q 0 P1_P2_1_1.bam >P1_P2_1_1_mpileup.txt
# The parameter "-Q 0"  means that the minimum quality of bases was set to 0. P1_P2_1_1.bam is the in silico mixture of P1 and P2 at 1:1 ratio


import os 
import csv
import numpy as np
import pandas as pd
lst = os.listdir('.')
for i in lst:
  if i!= '' and i!='pos_iisnp.txt':
    file_name = i
    print(file_name)
    DF1=pd.read_csv(file_name,header=None,delimiter='\t',quoting=csv.QUOTE_NONE,names=['chr','position','ref','cov','bases','qua'], engine='python')
    pos_iisnp=pd.read_table('pos_iisnp.txt',header=None,names=['chr','position'])
    DF_merge=pd.merge(DF1,pos_iisnp)
    
    for ind,value in enumerate(DF_merge['bases']):
       while value.find('+')!=-1:
         ls=list(value)
         ls[value.index('+'): value.index('+')+2+int(value[value.index('+')+1])]=[]
         value=''.join(ls)
         DF_merge.loc[ind,'bases']=value
    print('+')
    for ind,value in enumerate(DF_merge['bases']):
       while value.find('-')!=-1:
         ls=list(value)
         if value[value.index('-')+1].isnumeric():
           ls[value.index('-'): value.index('-')+2+int(value[value.index('-')+1])]=[]
           value=''.join(ls)
           DF_merge.loc[ind,'bases']=value
         else:
           ls.pop(value.index('-'))
           value=''.join(ls)
           DF_merge.loc[ind,'bases']=value
    
    for ind,value in enumerate(DF_merge['bases']):
       while value.find('^')!=-1:
         ls=list(value)
         ls[value.index('^'): value.index('^')+2]=[]
         value=''.join(ls)
         DF_merge.loc[ind,'bases']=value

    print('-')
    
    base=DF_merge['bases'].str.upper()
    A=base.str.count('A')
    C=base.str.count('C')
    G=base.str.count('G')
    T=base.str.count('T')
    pos_cov=DF_merge['bases'].str.count('[ACGT]')
    neg_cov=DF_merge['bases'].str.count('[acgt]')
    Perc_pos_cov=pos_cov/(neg_cov+pos_cov)*100
    reads=neg_cov+pos_cov
    df=pd.DataFrame({'A':A,'C':C,'G':G,'T':T})
    maj=np.max(df,axis=1)
    maj_allele_freq=maj/reads*100
    array=np.array(df)
    df['max_value']=df.max(axis=1)
    df['max_index']=np.argmax(array,axis=1)
    
    array[df.index,np.argmax(array,axis=1)]=0
    df['second_value']=array.max(axis=1)
    df['second_index']=np.argmax(array,axis=1) 
    
    df[['max_index','second_index']]=df[['max_index','second_index']].astype(str)
    df[['max_index','second_index']]=df[['max_index','second_index']].replace('0','A')
    df[['max_index','second_index']]=df[['max_index','second_index']].replace('1','C')
    df[['max_index','second_index']]=df[['max_index','second_index']].replace('2','G')
    df[['max_index','second_index']]=df[['max_index','second_index']].replace('3','T')
    df['maj_allele_freq']=maj_allele_freq
    gene_type=[]
    for i in df.index:
      if i > 89:
        gene_type.append(df.loc[i,'max_index'])
      elif df.loc[i,'maj_allele_freq']>=95:
        gene_type.append(df.loc[i,'max_index']+df.loc[i,'max_index'])
      else:
        gene_type.append(df.loc[i,'max_index']+df.loc[i,'second_index'])
    df['gene_type']=gene_type
    df['gene_type']=df['gene_type'].replace('CA','AC')
    df['gene_type']=df['gene_type'].replace('GA','AG')
    df['gene_type']=df['gene_type'].replace('TA','AT')
    df['gene_type']=df['gene_type'].replace('GC','CG')
    df['gene_type']=df['gene_type'].replace('TC','CT')
    df['gene_type']=df['gene_type'].replace('TG','GT')
    DF_merge_genotype=pd.DataFrame({'chrom':DF_merge['chr'],'position':DF_merge['position'],'coverage':reads,'A':A,'C':C,'G':G,'T':T,'genotype':df['gene_type'],'pos_cov':pos_cov,'neg_cov':neg_cov,'perc_pes_cov':Perc_pos_cov,'maj_allele_freq':maj_allele_freq})
    DF_merge_genotype.to_csv('/root/CSV/'+file_name[:-7]+'.csv',index=None)
    DF_merge.to_csv('/root/TXT/'+file_name[:-7]+'_merge.txt',sep='\t',index=None)
